# Supplementary material for: Oxidative stress and the altered reaction to it in Fabry disease: A possible target for cardiovascular-renal remodeling?
Source: PLoS One. 2018 Sep 27;13(9):e0204618. doi: 10.1371/journal.pone.0204618 (PMC6160124; doi:10.1371/journal.pone.0204618)
Supplement: S1 File — (XLSX) [file pone.0204618.s001.xlsx]

## Sheet: Foglio1
Raw data of every single parameter from each subject included in the study
Phospho-MYPT-1 / MYPT-1 (ln d.u.)			HO-1 (ng/ml)			MDA (nmol/ml)			p22phox/b-actin (d.u.)			Phospho-ERK1/2 / ERK1/2 (d.u.)			cAMP (pmol/ml)
Controls	Fabry		Controls	Fabry		Controls	Fabry		Controls	Fabry		Controls	Fabry		Controls	Fabry
-0.301105	0.350657		10.57	10		52.52	61.7737		0.64	0.8		1.33	0.76		2.0785	3.5384
0.336472	0.48858		18.27	6.98		11.315	48.0122		0.44	1.02		2.5	0.57		4.5054	4.7009
-0.040822	0.871293		18.02	9.98		17.4312	55.6575		0.58	1.24		2.17	0.92		3.7008	3.008
-0.0512933	1.16315		16.18	11.76		15.9021	40.367		0.36	0.81		1.96	1.39		0.9135	2.041
0.307485	0.322084		11.76	5.53		15.9021	41.96		0.6	1.67		0.9	0.75		1.4938	2.6092
0.0582689	0.198851		13.02	11.26		7.58	66.3609		0.37	0.98		0.98	0.62		3.2697	2.3015
0.182322	0.494696		8.44	6.26		28.1346	69.419		0.76	0.76		1.22	0.92		1.4299	4.8596
-0.287682	0.336472		9.79	8.56		64.8318	60.2447		0.61	1.36		1.01	0.93		2.5292	6.469
0.29267	0.896088		14.05	12		20.4893	67.06		0.7	0.71		1.65	1.06		1.5498	4.6234
-0.248461	0.10436		20.19	6.07		66.3609	34.2508		0.33	1.04		1.6	1.19		1.8311	4.7708
